# Supplementary material for: Immunogenicity and efficacy of a Mycoplasma hyopneumoniae/porcine circovirus type 2 combination vaccine against experimental Mycoplasma hyopneumoniae infection in pigs
Source: Vet Res. 2026 Jul 7;57:125. doi: 10.1186/s13567-026-01808-9 (PMC13339504; doi:10.1186/s13567-026-01808-9)
Supplement: Supplementary file 1 — Additional file 1. Macroscopic and microscopic lung lesion scores at D35 in control and vaccinated pigs upon challenge infection. C: not vaccinated but infected; V: vaccinated and infected. Pigs were vaccinated once with an inactivated M. hyo vaccine. (n) = number of animals in each group. MLCL: Macroscopic lung lesion score was determined on D35. MLL: Microscopic lung lesions were assessed on D35. [file 13567_2026_1808_MOESM1_ESM.xls]

## Sheet: Additional file 1
Parameters/Group	Timepoint	C (n)		V (n)
		Average	Median	Average	Median
MLCL	D35	5.26 (4)	5.72 (4)	6.75 (4)	7.15 (4)
MLL	D35	2.33 (4)	2.23 (4)	2.44 (4)	2.34 (4)
