# Supplementary material for: Immunogenicity and efficacy of a Mycoplasma hyopneumoniae/porcine circovirus type 2 combination vaccine against experimental Mycoplasma hyopneumoniae infection in pigs
Source: Vet Res. 2026 Jul 7;57:125. doi: 10.1186/s13567-026-01808-9 (PMC13339504; doi:10.1186/s13567-026-01808-9)
Supplement: Supplementary file 2 — Additional file 2. All parameters from the NC group. Piglets (n = 45) were divided into 3 groups. 20 piglets were vaccinated on D0 (V) and challenged with M. hyo after 3 weeks (D21), 20 piglets were not vaccinated but challenged (C), the remaining 5 piglets were as the negative control (NC); Eight pigs (4 from the V and 4 from the C groups) were euthanized 2 weeks after challenge (D35), the remaining ones were euthanized at D49. Blood was collected on D0, D7, D21, D35 and D49. BALF was collected on D7, D35 and D49. Lung tissue and bronchial lymph nodes (BLN) were collected on necropsy day (D35 and D49). NC: not vaccinated and not infected. One Piglet (Number: 14) couldn’t collect the blood and BALF sample on D35. MLCL: Macroscopic lung lesion score was determined on D49. MLL: Microscopic lung lesions were assessed on D49. D0: vaccination; D21: experimental infection; D35: necropsy of 4 animals in each group; D49: necropsy of the remaining animals. [file 13567_2026_1808_MOESM2_ESM.xls]

## Sheet: Additional file 2
Categories		Parameters	Day post vaccination	Average	Median
Clinic signs		MLCL	D49	0	0
		MLL	D49	1.95	1.93
		qPCR	D49	0	0
Antibodies		S/P Value	D21	0.06	0.06
		S/P Value	D35	0.06	0.06
		BALF IgA	D35	0.13	0.13
		BALF IgG	D35	0.14	0.14
Cytokines		IL-10	D49	0	0
		IL-1β	D49	92.55	56.93
		TNF-α	D49	0.49	0
		IL-17A	D49	81.04	103.44
		CXCL-8	D49	38.87	18.82
Production (Blood)		%CD3+CD4+CD8α+ TNF-α+ IFN-γ+	D7	0	0
		%CD3-CD4-CD8α+ TNF-α+	D7	0.03	0.03
		%CD3-CD4-CD8α- TNF-α+	D7	0.05	0.05
		%CD3-CD4-CD8α- TNF-α+	D21	0.03	0.02
		%CD3+CD4+CD8α- IFN-γ+	D35	0.02	0.02
Proliferation (Blood)		%CD3+ Proliferating cells	D7	0	0
		%CD3+ Proliferating cells	D21	0	0
Production (BLNs)		%CD3-CD4-CD8α- TNF-α+	D49	0.01	0.01
		%CD3+CD4+CD8α- IL-17A+	D49	0.15	0.16
		%CD3+CD4-CD8α+ IFN-γ+	D49	0.01	0.01
Proliferation (BLNs)		%CD3+CD8α+ Proliferating cells	D49	0	0
IHC (Lung)		%IgA+ area	D49	0.04	0.02
